# Supplementary material for: Implementation and application of a multiplex assay to detect malaria-specific antibodies: a promising tool for assessing malaria transmission in Southeast Asian pre-elimination areas
Source: Malar J. 2015 Sep 4;14:338. doi: 10.1186/s12936-015-0868-z (PMC4558921; doi:10.1186/s12936-015-0868-z)
Supplement: Additional file 4: — Results of the segmented regression analysis for assessing the stability of the antigen coupled beads per antigen. The breakpoints were estimated with the R-package ‘segmented’ and the ΔMFI-values obtained at Week (Wk) 4, Wk 8 and Wk16 were converted into percentages compared to the ΔMFI value obtained directly after coupling (Wk0). [file 12936_2015_868_MOESM4_ESM.csv]

Antigens	?MFI-range	dilutions	Breakpoint (weeks )	Percentage Wk4	Percentage Wk8	Percentage Wk16
CSP	539 - 8672.5	0.111111111	3	103.3	91.4	75.7
		0.319444444		107.7	90.4	81.3
		1.152777778		114.3	83	85.3
Pf13	249 ? 4880.5	0.111111111	3	99	94.7	80.8
		0.319444444		101	97.7	79.2
		1.152777778		98.3	85.8	79.8
STARP-R	577 ? 11355.5	0.111111111	3	112.7	93.3	75.9
		0.319444444		113.9	89.4	75.7
		1.152777778		116.8	81.8	72.9
SALSA2	1488 - 17319	0.111111111	3	104.1	99.8	87.9
		0.319444444		110.9	100.2	93.5
		1.152777778		119.2	96.9	105.2
LSA1-41	9657 ? 27963.5	0.111111111	7	94.5	100.6	62.8
		0.319444444		108.4	102	77
		1.152777778		104.8	106.8	84.7
LSA1-J	10206 ? 25600.5	0.111111111	6	93.5	103.7	65.6
		0.319444444		118.1	107.8	84
		1.152777778		116.5	103.7	88.4
LSA3-RE	9885 ? 28685	0.111111111	6	98.8	108.5	71.6
		0.319444444		120.1	110.6	79
		1.152777778		119.8	108.1	87.6
PfMSP1-19	18840 ? 26888.5	0.111111111	7	90.7	101.1	82.5
		0.319444444		97.5	105.3	88.2
		1.152777778		98.4	103.6	90.2
GLURP	6443 ? 30340	0.111111111	6	93.7	106.1	69
		0.319444444		131.2	123.4	90.3
		1.152777778		117.1	92.1	88.4
PfGLURP-R2	13995.5 ? 41999	0.111111111	7	94.6	99.3	59.8
		0.319444444		115.7	106.2	69.9
		1.152777778		115.2	93.7	75.1
PvCSP	452 ? 6187.5	0.111111111	3	76.1	74.4	56.8
		0.319444444		76.5	60.7	55.5
		1.152777778		75.4	61.9	60.3
PvAMA1	1353 ? 13328.5	0.111111111	3	112.1	105.7	89.9
		0.319444444		111.4	102.8	89.3
		1.152777778		122.5	101.1	103.9
PvDBP	4505 ? 26142.5	0.111111111	3	109.8	105.2	80.9
		0.319444444		111.9	101.6	82.3
		1.152777778		121.5	98.8	88.7
PvMSP1-19	4328 ? 9115.5	0.111111111	7	96.7	106.5	80.8
		0.319444444		94.2	110.8	83
		1.152777778		97.2	107.7	86.8
