# Supplementary material for: Implementation and application of a multiplex assay to detect malaria-specific antibodies: a promising tool for assessing malaria transmission in Southeast Asian pre-elimination areas
Source: Malar J. 2015 Sep 4;14:338. doi: 10.1186/s12936-015-0868-z (PMC4558921; doi:10.1186/s12936-015-0868-z)
Supplement: Additional file 5: — Seroconversion (λ) and seroreversion (ρ) rates estimated for each antigen by catalytic regression models allowing one (Model 1) and two (Model 2) seroconversion rates. [file 12936_2015_868_MOESM5_ESM.csv]

Antigens	Model	Parameters	Estimate [95% CI]	Rho (?) [95% CI]	AIC1	LRT-testý
CSP	Model 1	?	Not calculated	0.006 [0.003 ? 0.01]	268	< 0.05
	Model 2	?1 (ó 16 years)	0.020 [0.012 ? 0.029]		263
		?2 (> 16 years)	0.047 [0.034 ? 0.059]
Pf13	Model 1	?	0.017 [0.008 ? 0.026]	0.028 [-0.016 ? 0.073]	227	> 0.05
	Model 2	?1 (ó 33 years)	0.018 [0.012 ? 0.024]		228
		?2 (> 33 years)	0.014 [0.004 ? 0.024]
STARP-R	Model 1	?	0.018 [0.010 ? 0.025]	0.007 [-0.018 ? 0.033]	247	> 0.05
	Model 2	?1 (ó 9 years)	0.009 [0.002 ? 0.017]		245
		?2 (> 9 years)	0.020 [0.014 ? 0.025]
SALSA1	Model 1	?	0.013 [0.007 ? 0.020]	0.012 [-0.022 ? 0.046]	212	> 0.05
	Model 2	?1 (ó 9 years)	0.007 [0.000 ? 0.014]		212
		?2 (> 9 years)	0.015 [0.010 ? 0.019]
SALSA2	Model 1	?	0.033 [0.023 ? 0.043]	0.006 [-0.009 ? 0.022]	294	< 0.05
	Model 2	?1 (ó 10 years)	0.016 [0.006 ? 0.026]		288
		?2 (> 10 years)	0.039 [0.029 ? 0.048]
SR11.1	Model 1	?	0.010 [0.005 ? 0.016]	0.004 [-0.030 ? 0.038]	198	> 0.05
	Model 2	?1 (ó 8 years)	0.007 [0.000 ? 0.013]		199
		?2 (> 8 years)	0.011 [0.007 ? 0.015]
LSA1-41	Model 1	?	0.049 [0.033 ? 0.057]	0.006 [-0.007 ? 0.020]	319	> 0.05
	Model 2	?1 (ó 12 years)	0.038 [0.026 ? 0.050]		319
		?2 (> 12 years)	0.051 [0.038 ? 0.065]
LSA1-J	Model 1	?	0.020 [0.008 ? 0.033]	0.048 [-0.016 ? 0.033]	240	> 0.05
	Model 2	?1 (ó 24 years)	0.021 [0.014 ? 0.029]		243
		?2 (> 24 years)	0.018 [0.009 ? 0.028]
LSA3-NR2	Model 1	?	0.040 [0.007 ? 0.074]	0.128 [-0.031 ? 0.286]	276	> 0.05
	Model 2	?1 (ó 10 years)	0.042 [0.022 ? 0.062]		277
		?2 (> 10 years)	0.039 [0.025 ? 0.054]
LSA3-RE	Model 1	?	0.070 [0.056 ? 0.084]	0.002 [-0.003 ? 0.006]	296	< 0.05
	Model 2	?1 (ó 16 years)	0.058 [0.042 ? 0.074]		294
		?2 (> 16 years)	0.085 [0.063 ? 0.107]
PfMSP1-19	Model 1	?	0.072 [0.055 ? 0.088]	0.006 [-0.005 ? 0.017]	327	> 0.05
	Model 2	?1 (ó 22 years)	0.070 [0.056 ? 0.085]		329
		?2 (> 22 years)	0.076 [0.047 ? 0.104]
GLURP	Model 1	?	0.043 [0.032 ? 0.054]	0.003 [-0.007 ? 0.013]	303	> 0.05
	Model 2	?1 (ó 13 years)	0.035 [0.023 ? 0.046]		302
		?2 (> 13 years)	0.051 [0.037 ? 0.064]
GLURP-P3	Model 1	?	0.016 [0.008 ? 0.024]	0.016 [-0.020 ? 0.053]	237	> 0.05
	Model 2	?1 (ó 10 years)	0.014 [0.004 ? 0.023]		239
		?2 (> 10 years)	0.017 [0.011 ? 0.022]
PfGLURP-R2	Model 1	?	0.049 [0.038 ? 0.061]	0.002 [-0.006 ? 0.011]	306	< 0.05
	Model 2	?1 (ó 13 years)	0.039 [0.027 ? 0.051]		304
		?2 (> 13 years)	0.059 [0.044 ? 0.074]
PvlikeCSP	Model 1	?	0.008 [0.001 ? 0.015]	0.040 [-0.046 ? 0.126]	149	> 0.05
	Model 2	?1 (ó 56 years)	0.008 [0.005 ? 0.012]		151
		?2 (> 56 years)	0.008 [-0.005 ? 0.022]
PvVK210CSP	Model 1	?	Not calculated	0.005 [-0.005 ? 0.015]	218	< 0.05
	Model 2	?1 (ó 20 years)	0.009 [0.005 ? 0.014]		209
		?2 (> 20 years)	0.033 [0.021 ? 0.044]
PvDBP	Model 1	?	0.017 [0.006 ? 0.028]	0.047 [-0.021 ? 0.115]	222	> 0.05
	Model 2	?1 (ó 19 years)	0.018 [0.108 ? 0.025]		224
		?2 (> 19 years)	0.016 [0.007 ? 0.025]
PvMSP1-19	Model 1	?	0.011 [0.002 ? 0.019]	0.039 [-0.044 ? 0.121]	179	> 0.05
	Model 2	?1 (ó 46 years)	0.011 [0.006 ? 0.015]		180
		?2 (> 46 years)	0.015 [-0.006 ? 0.035]
PmCSP	Model 1	?	0.017 [0.011 ? 0.023]	0.005 [-0.011 ? 0.020]	241	< 0.05
	Model 2	?1 (ó 12 years)	0.010 [0.004 ? 0.016]		235
		?2 (> 12 years)	0.025 [0.018 ? 0.032]
SALIV2	Model 1	?	0.019 [0.003 ? 0.035]	0.083 [-0.042 ? 0.208]	210	> 0.05
	Model 2	?1 (ó 29 years)	0.019 [0.012 ? 0.026]		212
		?2 (> 29 years)	0.019 [0.002 ? 0.037]
1AIC: Akaike?s Information Criterion
ýp-value from likelihood ratio test
